# Supplementary material for: Association of Anopheles sinensis average abundance and climate factors: Use of mosquito surveillance data in Goyang, Korea
Source: PLoS One. 2020 Dec 28;15(12):e0244479. doi: 10.1371/journal.pone.0244479 (PMC7769257; doi:10.1371/journal.pone.0244479)
Supplement: S1 Dataset — (XLSX) [file pone.0244479.s001.xlsx]

## Sheet: dataset
S1_Dataset
Weeks	Mosquito average abundance	Tmax_lag0	Tmean_lag0	Tmin_lag0	Tsurface_lag0	Tgrass_lag0	DTR_lag0	DS_lag0	RH_lag0	RHmin_lag0	Precipitation_lag0	WSinstantaneous_lag0	WSmax_lag0	WSmean_lag0
2008/23	0.0833333	22.8571	17.2429	13.3429	20.3857	11.1857	9.51429	4.5	77.3286	50.4286	2.86	7.11	4.71	2.11429
2008/24	0.166667	27.8	20.9286	15.8429	25.2857	13.5	11.9571	7.74	76.6	46	1.07	6.09	3.64	1.45714
2008/25	1.16667	25.8429	20.7	16.4857	23.4714	14.8286	9.35714	4.89	76.7286	53.4286	6.5	7.54	4.43	2.11429
2008/26	19	27.5143	21.8286	17.0286	26.4714	16.0857	10.4857	7.76	69.4714	47.5714	0.94	7.51	4.24	2.2
2008/27	14.25	26.8286	22.6714	19.2143	25.9571	18.2429	7.61429	3.29	81.3429	61.2857	10.64	7.16	3.86	1.62857
2008/28	25.9167	29.5143	24.9571	21.6286	28.0286	20.7714	7.88571	3.96	83.2857	62.1429	8.23	5.59	3.27	1.22857
2008/29	20.3333	29.2286	24.9429	21.6143	29.0286	19.7857	7.61429	4.34	82.5143	59.7143	7.36	7.06	3.33	1.32857
2008/30	22.5833	25.6714	22.7571	20.8143	24.3	21.3286	4.85714	1.03	89.5857	77.1429	51.29	8.23	4.6	2.27143
2008/31	29.9167	29.4286	25.3571	22.4429	28.1429	21.9286	6.98571	2.51	85.6857	67	12.21	7.57	3.79	1.51429
2008/32	23.1667	32.5714	26.0857	21.0857	30.5857	19.8143	11.4857	10.26	78.2429	45.8571	0.93	4.83	2.87	1.01429
2008/33	21.3333	30.7429	25.8286	22.7429	28.5714	21.9429	8	4.69	82.4	57.4286	16.04	5.87	3.57	1.45714
2008/34	42.8333	26.8143	21.8429	17.9857	24.6	16.8857	8.82857	4.99	78.9571	54.4286	17.04	7.87	4.43	2.24286
2008/35	28.4167	29.3	22.8857	17.5714	27.6571	17.4	11.7286	10.67	76.2571	43.7143	0.79	5.37	3.46	1.5
2008/36	19.25	27.2714	21.3571	17.4857	24.5571	17.2286	9.78571	5.13	80.3571	48.4286	13.07	5.71	3.47	1.6
2008/37	11.1667	28.7143	21.9571	17.1857	25.7714	15.7286	11.5286	7.79	80.0143	46.4286	0.5	4.87	3.11	1.08571
2008/38	4.33333	29.2286	21.5714	15.9857	25.2857	13.6286	13.2429	7.99	77.5143	39.7143	0.21	5.19	3.37	1.27143
2008/39	3.41667	22.6143	17.5143	13.1429	20.0571	10.8286	9.47143	4.3	78.4714	53	2.14	6.54	3.73	1.27143
2008/40	1.66667	24.3857	16.2	10.3571	20.0286	6.37143	14.0286	8.31	77.1143	36.5714	0	5.14	2.97	1.02857
2008/41	2.58333	23.1	15.3143	9.45714	18.8571	5.92857	13.6429	6.11	75.1571	38.1429	0	6.17	3.76	1.34286
2008/42	1.41667	23.0286	14	8.08571	17.0571	4.87143	14.9429	6.13	81.8714	40.7143	0	4.47	2.49	0.857143
2008/43	0.666667	21.1143	14.3286	9.21429	15.3571	6.1	11.9	3.36	76.2	43.1429	1.71	7.16	3.74	1.34286
2009/23	0.416667	26.4143	19.6	13.1429	23.8857	11.5143	13.2714	9.53	69.2429	36	1.93	7.83	4.21	1.87143
2009/24	0.583333	24.4571	18.7429	14.0714	22.2857	13.1714	10.3857	4.81	76.7714	47.2857	7.96	6.39	3.74	1.44286
2009/25	0.833333	26	20.9857	17.1143	24.0571	16.8571	8.88571	4.4	79.4143	55.1429	4.59	5.89	3.34	1.21429
2009/26	5.16667	28.9286	22.7143	17.8571	27.8143	17.7143	11.0714	7.49	75.2571	45.5714	0.03	6.8	3.86	1.57143
2009/27	4.5	28.2857	23.2143	19.6857	28.3143	19.7286	8.6	4.56	80.7	55	1.16	6.5	3.54	1.34286
2009/28	3.33333	28.8571	23.0286	18.5286	27.1	17.2	10.3286	4.71	79.9143	51.7143	18.94	6.53	3.94	1.3
2009/29	5.58333	26.3571	23.1857	20.4429	25.2571	19.8143	5.91429	2.26	89.0857	75.4286	31.64	8.71	4.49	2.2
2009/30	7.33333	29.0143	23.4714	19.4857	28.4	17.7	9.52857	5.16	80.6571	54.5714	0.49	6.07	3.49	1.32857
2009/31	6.5	30.2143	24.3857	19.9	31.1143	18.8286	10.3143	8.34	78.4143	50	3.93	5.76	3.5	1.3
2009/32	12.75	29.0857	24.6571	21	28.6714	20.4429	8.08571	4.74	80.6286	60.5714	4.14	5.87	3.71	1.58571
2009/33	19.25	30.8714	25.1857	20.9286	29.4571	20.4571	9.94286	7.64	79.7	55.1429	43.43	5.81	3.6	1.7
2009/34	70.6667	30.5857	25.0143	20.4	28.7286	20.2	10.1857	4.57	80	50.2857	2.36	6.13	3.41	1.38571
2009/35	18.3333	28.4143	22.8429	17.7714	27.6857	16.1714	10.6429	7.34	79.4857	50.8571	10.21	7.11	3.93	1.61429
2009/36	12.5833	27.4143	21.0429	15.8571	26.8143	13.9286	11.5571	8.83	77.4	45.5714	0.43	5.5	3.49	1.45714
2009/37	6.33333	25.9571	20.4857	15.6714	24.9286	13.2571	10.2857	5.51	78.2571	46.2857	0.64	5.34	3.14	1.12857
2009/38	2.66667	26.0429	18.6143	13.0286	23.2429	10.4571	13.0143	7.87	77.8143	41.8571	0	5.26	3.2	1.17143
2009/39	2.5	24.2571	17.6286	12.5429	21.6571	9.5	11.7143	5.06	81.2429	48.1429	1.79	4.71	2.8	1.1
2009/40	1.33333	26.0143	18.6429	13.5	22.9429	10.4857	12.5143	6.43	78.3	40.8571	0.36	6.01	3.47	1.28571
2009/41	0.583333	22.5429	14.1714	8.04286	19.6143	4.17143	14.5	8.93	69.3429	30.8571	0	7.04	3.93	1.58571
2009/42	0.333333	21.0714	12.4429	6.52857	15.4429	2.95714	14.5429	6.29	80.1143	37.8571	5.5	7.19	4.11	1.31429
2009/43	0.0833333	17.9	11.0429	5.02857	12.4143	1.92857	12.8714	6.14	72.1429	38.1429	1	8.47	4.81	1.78571
2010/23	0.0833333	30.5429	22.9429	16.3714	28.8857	14.5714	14.1714	9	66.3143	33.8571	7.8	6.16	3.14	1.3
2010/24	0.166667	27.9714	22.9286	19.5857	25.7286	19.9571	8.38571	3.33	84.7857	60.7143	10.64	6.47	3.84	1.41429
2010/25	0.25	28.6714	22.2571	17.1143	25.8286	16.3571	11.5571	7.46	75.0286	42.4286	1.69	5.59	3.47	1.42857
2010/26	3.83333	26.8857	23.2143	20.4286	25.4286	19.2	6.45714	1.69	89.3286	70.5714	11.07	5.01	2.76	1.17143
2010/27	8	30.8714	24.8143	20.7429	29.1714	19.2	10.1286	6.8	79.6143	49.2857	0.01	6.2	3.66	1.28571
2010/28	5.66667	29.4857	24.2429	20.8286	28.5286	19.5571	8.65714	4.36	82.8	57.8571	29.34	6.49	3.64	1.6
2010/29	8.66667	29.1714	25.5571	23.1429	26.9286	22.3571	6.02857	1.47	88.8857	74.1429	8.66	8.26	4	1.97143
2010/30	3.91667	30.5286	26.0857	23.0714	29.9429	22.2	7.45714	4.04	86.0857	66.1429	0.66	6.3	3.49	1.44286
2010/31	6.66667	31.5429	26.8429	23.7429	30.6	22.9	7.8	3.1	85.1857	60.1429	3.96	5.76	3.27	1.25714
2010/32	12.1667	31.3	25.9571	22.7857	30.4143	22.2286	8.51429	3.66	87.7	64.7143	15.29	6.83	3.86	1.4
2010/33	15.4167	31.7857	26.1143	22.6286	30.6	21.9	9.15714	5.66	86.2714	58.5714	7.93	6.69	3.34	1.17143
2010/34	9.66667	28.7714	24.4286	21.8	27.3714	21.3143	6.97143	1.59	91.5571	73	31.64	7.36	4	1.77143
2010/35	12.0833	29.0143	24.5286	21.7286	27.9143	20.9286	7.28571	3.5	90.1857	68.8571	35.39	7.37	3.93	1.38571
2010/36	11.5	27.6143	23.4714	20.7143	25.9429	20.1857	6.9	2.84	85.5	66.7143	30.36	6.84	4.06	1.72857
2010/37	2.91667	29.5286	22.8286	18.6571	25.4143	17.7857	10.8714	7.01	82.7143	46.5714	0.79	5.27	3.09	1.08571
2010/38	0.666667	23.6143	18.0857	13.6286	20.7857	13.2571	9.98571	5.19	83.7857	54.4286	12.43	6.33	3.76	1.45714
2010/39	0.5	20.6714	14.1429	8.77143	17.3714	7.3	11.9	5.1	81.1286	45.8571	1.93	5.64	3.29	1.24286
2010/40	0.166667	22.7714	15.5286	11.0571	18.2	9.8	11.7143	6.16	81.8286	48	0.57	5.61	3.29	1.3
2010/41	0.166667	21.0429	14.3286	8.85714	16.5571	7.92857	12.1857	5.46	82.9571	47.8571	1.21	6.16	3.41	1.12857
2010/42	0.0833333	21.1429	12.7143	6.78571	14.2	5.24286	14.3571	6.97	75.6	37.8571	0	5.39	3.41	1.1
2010/43	0.0833333	15.0429	7	0.842857	8.75714	-1.55714	14.2	8.4	55.5143	22.4286	0	7.04	4	1.67143
2011/23	0	26.3286	19.8	14.9429	24.4429	10.7429	11.3857	5.89	75.2571	45.4286	0.29	5.79	3.39	1.2
2011/24	0.416667	30.3	22.4714	16.1857	30.1857	12.7571	14.1143	9.43	68	32.2857	0.03	5.96	3.41	1.07143
2011/25	0.0833333	26.9143	22.0571	18.1714	26.9429	15.5714	8.74286	4.86	81.8	60	13.14	7.4	3.97	1.72857
2011/26	0.75	25.2857	22.0571	19.4	23.5	18.5	5.88571	2.09	90.4714	74.8571	34.24	7.3	3.84	1.75714
2011/27	0.166667	28.0714	23.3429	20.3143	25.5571	19.0286	7.75714	4.03	87.5857	62.5714	15.14	5.23	2.74	0.957143
2011/28	2.83333	25.5143	23.2286	21.6	23.9429	21.0143	3.91429	0.17	96.5714	88.7143	42.93	7.39	3.66	1.25714
2011/29	4.33333	29.9429	25.2429	21.2857	26.9429	19.7429	8.65714	6.16	74.4571	54.4286	3.59	6.97	4.11	2.02857
2011/30	1.91667	29.7857	25.1143	22.3857	27.0286	22.2	7.4	2.1	91.8571	69.8571	85.29	7.61	4.01	1.25714
2011/31	2	29.9857	25.4429	23.1286	26.8571	22.6286	6.85714	1.87	90.6286	70.4286	20.23	5.84	3.43	1.4
2011/32	8.41667	28.9571	25.6714	23.5857	26.7429	23.2571	5.37143	1.06	89.9143	75.1429	14.57	7.21	3.7	1.9
2011/33	4.66667	27.2714	23.9571	21.7	25.4714	20.4857	5.57143	1.27	93.9143	78	6.71	5.46	3	1.08571
2011/34	9.75	30.5857	24.0857	18.7571	27.1286	17.7286	11.8286	7.29	79.9429	47	1.3	6.83	3.79	1.35714
2011/35	15.3333	31.3286	25.5143	21.5143	28.3429	19.8143	9.81429	7.13	80.3714	50.5714	0	6.56	3.71	1.47143
2011/36	13.5	27.2	20.9857	15.7857	24.7143	13.9571	11.4143	6	74.9	43.7143	0.11	6.6	3.61	1.35714
2011/37	6.75	28.4429	22.9429	19.4714	25.7429	18.0429	8.97143	2.81	83.5714	57.7143	0.3	5.67	3.33	1.3
2011/38	3.08333	24.2	16.6857	10.6	20.8143	7.64286	13.6	7.71	68.2	35.8571	0.01	7.86	4.36	1.87143
2011/39	1.66667	23.5429	15.3571	9.1	19.1571	6.42857	14.4429	7.47	75.7714	34.7143	3.5	5.79	3.11	1.12857
2011/40	0.166667	21.0571	12.2571	5.17143	16.1857	2.31429	15.8857	9.31	71.1286	27.1429	0	6.3	3.47	1.18571
2011/41	0.333333	19.9857	12.6	7.47143	15.3143	4.45714	12.5143	3.5	87.3429	50.8571	3.36	5.91	2.83	0.857143
2011/42	0.0833333	19.4286	11.1857	4.05714	12.2143	0.4	15.3714	7.64	69.9	30.7143	1.07	6.77	3.96	1.4
2011/43	0.75	17.5	10.2857	3.94286	11.0286	0.228571	13.5571	5.49	70.1857	34.4286	0.34	5.87	3.31	1.17143
2012/23	0.416667	29.5	22.3	16.5429	29.2857	14.3	12.9571	9.06	69.8	39	0	6.19	3.49	1.34286
2012/24	0.5	29.6857	22.7857	17.9	29.5714	15.1143	11.7857	7.69	70.2143	42.1429	0.06	7.23	4.14	1.77143
2012/25	0.5	31.5143	24.1	18.5286	32.0857	15.7143	12.9857	9.67	69.3286	36	0.04	7.27	4.33	1.6
2012/26	5.25	31.2286	24.7143	19.2	30.6714	16.4429	12.0286	6.44	67.1571	43.7143	11.5	7.56	4.2	2.02857
2012/27	6.83333	28.1143	23.3143	19.8143	25.2286	18.9286	8.3	3.7	85.9286	64.4286	8.43	6.86	3.77	1.38571
2012/28	18.8333	28.8143	24.2429	20.6	26.1857	19.7	8.21429	3.6	85.2	66.2857	8.14	6.9	3.66	1.54286
2012/29	9.5	28.3286	23.8	20.8143	25.4429	20.3857	7.51429	2.9	91.5	70.5714	22	6.6	3.64	1.67143
2012/30	17.5833	32.3714	27.0286	23.4143	30.0714	23	8.95714	7.76	85.9714	61.4286	2.16	6.99	3.64	1.4
2012/31	14	34.2571	28.7	24.1429	32.4	23.4571	10.1143	9.26	82.4286	56.5714	1.13	7.77	3.91	1.77143
2012/32	13.3333	34.2571	28.0429	23.4143	33.3857	21.7714	10.8429	8.91	80.2857	51.8571	0.04	6.17	3.17	1.42857
2012/33	14.9167	30.3286	25.4714	22.2571	27.3714	20.4857	8.07143	4.57	91.8571	69.8571	38.31	6.7	3.51	1.41429
2012/34	22.8333	28.0571	24.0857	21.6857	25.6714	20.9	6.37143	1.47	93.4143	77.8571	31.24	7.47	3.84	1.77143
2012/35	4	29.8	25.1571	21.0857	26.2286	20.0857	8.71429	5.94	83.3571	62.4286	9.01	9.26	4.84	2.17143
2012/36	3.83333	27.6286	21.6571	16.9143	24.1429	15.3571	10.7143	7.14	81.8571	48.4286	7.64	6.7	3.79	1.28571
2012/37	2.75	25.6571	20.0143	16.0714	22.1286	14.7	9.58571	5.27	84.3143	57.5714	1.93	4.91	2.6	1.08571
2012/38	1.33333	24.4286	18.8	14.5571	20.8286	11.4571	9.87143	6.59	82.3429	52.5714	8.23	7.06	3.87	1.55714
2012/39	0.833333	24.9286	18.0429	12.9286	20.3	9.75714	12	7.04	80.9286	44.7143	2.21	6.03	3.4	1.11429
2012/40	0.0833333	24.7857	16.4286	10.9571	19.0143	7.85714	13.8286	9.06	81.3714	41.4286	0	5.16	2.61	0.9
2012/41	0.166667	22.8	14.1571	8.1	16.7571	4.12857	14.7	9.03	78.0286	37.8571	0.21	5.26	2.93	0.985714
2012/42	0	20.3	12.0714	4.11429	14.0286	-0.528571	16.1857	8.63	71.0571	29.7143	0.79	6.87	4	1.4
2012/43	0.166667	19.3571	13.2286	8.22857	13.9571	4.22857	11.1286	4.73	80.9857	51.2857	10.39	6.79	3.74	1.47143
Tmax: maximum temperature; Tmean: mean temperature; Tmin: minimum temperature; Tsurface: surface temperature; Tgrass: minimum grass temperature; DTR: daily temperature range; DS: duration of sunshine; RH: relative humidity; RHmin: minimum relative humidity; WSinstantaneous: maximum instantaneous wind speed; WSmax: maximum wind speed; WSmean: mean wind speed.
