# Supplementary material for: Association of Anopheles sinensis average abundance and climate factors: Use of mosquito surveillance data in Goyang, Korea
Source: PLoS One. 2020 Dec 28;15(12):e0244479. doi: 10.1371/journal.pone.0244479 (PMC7769257; doi:10.1371/journal.pone.0244479)
Supplement: S2 Dataset — (XLSX) [file pone.0244479.s002.xlsx]

## Sheet: geo code
S2_geographic coordinates
Trap site no.	Address	Geographic coordinates
1	1680-6 Ilsan-dong, Ilsanseo-gu, Goyang-si, Gyeonggi-do	37°41'04.4"N 126°46'33.0"E
2	95-1 Tanhyeon-dong, Ilsanseo-gu, Goyang-si, Gyeonggi-do	37°42'05.6"N 126°46'09.1"E
3	428-2 Deogi-dong, Ilsanseo-gu, Goyang-si, Gyeonggi-do	37°41'28.3"N 126°45'10.5"E
4	1003-4 Deogi-dong, Ilsanseo-gu, Goyang-si, Gyeonggi-do	37°41'38.5"N 126°44'19.3"E
5	1377-2 Deogi-dong, Ilsanseo-gu, Goyang-si, Gyeonggi-do	37°41'07.9"N 126°43'51.7"E
6	San82 Gajwa-dong, Ilsanseo-gu, Goyang-si, Gyeonggi-do	37°41'12.8"N 126°43'17.8"E
7	1170-2 Gusan-dong, Ilsanseo-gu, Goyang-si, Gyeonggi-do	37°40'55.2"N 126°42'13.2"E
8	920-1 Gusan-dong, Ilsanseo-gu, Goyang-si, Gyeonggi-do	37°41'29.8"N 126°42'08.7"E
9	1552 Beopgot-dong, Ilsanseo-gu, Goyang-si, Gyeonggi-do	37°39'48.0"N 126°42'49.6"E
10	1926-63 Daehwa-dong, Ilsanseo-gu, Goyang-si, Gyeonggi-do	37°39'25.5"N 126°43'53.4"E
11	1735-3 Beopgot-dong, Ilsanseo-gu, Goyang-si, Gyeonggi-do	37°39'47.5"N 126°43'25.3"E
12	2414 Daehwa-dong, Ilsanseo-gu, Goyang-si, Gyeonggi-do	37°40'10.5"N 126°44'14.6"E
