# Supplementary material for: Association of Anopheles sinensis average abundance and climate factors: Use of mosquito surveillance data in Goyang, Korea
Source: PLoS One. 2020 Dec 28;15(12):e0244479. doi: 10.1371/journal.pone.0244479 (PMC7769257; doi:10.1371/journal.pone.0244479)
Supplement: S3 Dataset — (XLSX) [file pone.0244479.s003.xlsx]

## Sheet: acf_pacf_ccf
S3_A_Autocorrelation function plot (ACF) of Anopheles sinensis average abundance in Goyang, Korea, from 23 to 43 weeks in 2008-2012
S3_B_Patial autocorrelation function plot (PACF) of Anopheles sinensis average abundance in Goyang, Korea, from 23 to 43 weeks in 2008-2012
S3_C_Cross-correlation function (CCF) analysis between Anopheles sinensis average abundance and climate factors in Goyang, Korea, from 23 to 43 weeks in 2008-2012
